# Supplementary material for: Insights into Conformational Dynamics and Allostery in DNMT1-H3Ub/USP7 Interactions
Source: Molecules. 2021 Aug 25;26(17):5153. doi: 10.3390/molecules26175153 (PMC8434485; doi:10.3390/molecules26175153)
Supplement: Supplementary file 1 [file molecules-26-05153-s001.zip]

Archive with 3 entries (2 files):
- Supplementary File/Table S3.xlsx
- Supplementary File/
- Supplementary File/Supporting Informtaion.pdf
