# Supplementary material for: Insights into Conformational Dynamics and Allostery in DNMT1-H3Ub/USP7 Interactions
Source: Molecules. 2021 Aug 25;26(17):5153. doi: 10.3390/molecules26175153 (PMC8434485; doi:10.3390/molecules26175153)
Supplement: Supplementary file 1 [file molecules-26-05153-s001.zip › Supplementary File/Table S3.xlsx]

## Sheet: Sheet1
Source	Target	Pathway
A.Thr481	A.Glu377	A.Thr481→A.Gly459→A.Leu458→A.Glu377 A.Thr481→A.Pro460→A.Leu458→A.Glu377
	A.Glu400	A.Thr481→A.Glu485→A.Gln404→A.Leu402→A.Glu400
	A.Leu402	A.Thr481→A.Glu485→A.Gln404→A.Leu402
	A.Phe434	A.Thr481→A.Gly459→A.Phe434 A.Thr481→A.Pro460→A.Phe434 A.Thr481→A.Ile461→A.Phe434
	A.Gly459	A.Thr481→A.Gly459
	A.Asn462	A.Thr481→A.Asn462
	A.Phe479	A.Thr481→A.Ser480→A.Phe479 A.Thr481→A.Glu485→A.Phe479 A.Thr481→A.Ile461→A.Phe479
	A.Ser480	A.Thr481→A.Ser480
	A.Ser482	A.Thr481→A.Ser482
	A.Phe483	A.Thr481→A.Phe483
	B.Gly47	A.Thr481→A.Glu485→A.Gln404→A.Ile442→A.Tyr443→B.Gly47 A.Thr481→A.Glu485→A.His405→A.Ile442→A.Tyr443→B.Gly47 A.Thr481→A.Glu485→A.His405→A.Pro441→A.Tyr443→B.Gly47
	C.Gln40	A.Thr481→A.Ser482→C.Arg72→C.Gln40 A.Thr481→A.Phe483→C.Arg72→C.Gln40 A.Thr481→A.Phe483→C.Leu71→C.Gln40
	C.Leu73	A.Thr481→A.Ser482→C.Leu73 A.Thr481→A.Phe483→C.Leu73
	C.Cys76	A.Thr481→A.Ser482→C.Arg72→C.Arg74→C.Cys76 A.Thr481→A.Phe483→C.Arg72→C.Arg74→C.Cys76 A.Thr481→A.Ser482→C.Leu73→C.Arg74→C.Cys76 A.Thr481→A.Phe483→C.Leu73→C.Arg74→C.Cys76 A.Thr481→A.Ser482→C.Leu73→C.Gly75→C.Cys76
A.Asp490	A.HIP370	A.Asp490→A.Leu488→A.Lys406→A.Pro441→A.Tyr443→B.Gly47 A.Asp490→A.Met489→A.Lys406→A.Pro441→A.Tyr443→B.Gly47 A.Asp490→A.Leu488→A.Lys406→A.Ile442→A.Tyr443→B.Gly47 A.Asp490→A.Met489→A.Lys406→A.Ile442→A.Tyr443→B.Gly47
	A.Pro372	A.Asp490→A.Thr408→A.Ala439→A.Asn454→A.Ala374→A.Pro372 A.Asp490→A.Thr408→A.Gly437→A.Asn454→A.Ala374→A.Pro372 A.Asp490→A.Cys409→A.Gly437→A.Asn454→A.Ala374→A.Pro372 A.Asp490→A.Phe410→A.Gly437→A.Asn454→A.Ala374→A.Pro372 A.Asp490→A.Thr408→A.Ser438→A.Asn454→A.Ala374→A.Pro372
	A.Met380	A.Asp490→A.Thr408→A.Ala439→A.Val453→A.Met380 A.Asp490→A.Thr408→A.Ser438→A.Val453→A.Met380 A.Asp490→A.Cys409→A.Ser438→A.Val453→A.Met380 A.Asp490→A.Thr408→A.Gly437→A.Gly455→A.Met380 A.Asp490→A.Cys409→A.Gly437→A.Gly455→A.Met380
	A.Lys385	A.Asp490→A.Leu488→A.Lys406→A.Lys440→A.Leu386→A.Lys385 A.Asp490→A.Met489→A.Lys406→A.Lys440→A.Leu386→A.Lys385 A.Asp490→A.Leu488→A.Leu407→A.Lys440→A.Leu386→A.Lys385 A.Asp490→A.Met489→A.Leu407→A.Lys440→A.Leu386→A.Lys385 A.Asp490→A.Thr408→A.Leu407→A.Lys440→A.Leu386→A.Lys385
	A.Cys409	A.Asp490→A.Cys409
	A.Gly437	A.Asp490→A.Thr408→A.Gly437 A.Asp490→A.Cys409→A.Gly437 A.Asp490→A.Phe410→A.Gly437
	A.Asp446	A.Asp490→A.Leu488→A.Lys406→A.Lys440→A.Asp444→A.Asp446 A.Asp490→A.Met489→A.Lys406→A.Lys440→A.Asp444→A.Asp446 A.Asp490→A.Leu488→A.Leu407→A.Lys440→A.Asp444→A.Asp446 A.Asp490→A.Met489→A.Leu407→A.Lys440→A.Asp444→A.Asp446 A.Asp490→A.Thr408→A.Leu407→A.Lys440→A.Asp444→A.Asp446
	A.Ser448	A.Asp490→A.Thr408→A.Ala439→A.Gly452→A.Leu449→A.Ser448 A.Asp490→A.Thr408→A.Ser438→A.Gly452→A.Leu449→A.Ser448 A.Asp490→A.Cys409→A.Ser438→A.Gly452→A.Leu449→A.Ser448 A.Asp490→A.Thr408→A.Ala439→A.Gly452→A.Glu450→A.Ser448 A.Asp490→A.Thr408→A.Ser438→A.Gly452→A.Glu450→A.Ser448
	A.Leu488	A.Asp490→A.Leu488
	A.Met489	A.Asp490→A.Met489
	A.Pro491	A.Asp490→A.Pro491
	A.Ser492	A.Asp490→A.Ser492
	A.Pro493	A.Asp490→A.Pro493
	B.Leu8	A.Asp490→A.Leu488→A.Leu476→B.Thr9→B.Leu8
	B.Ile44	A.Asp490→A.Leu488→A.Lys406→A.Pro441→A.Tyr443→B.His68→B.Ile44 A.Asp490→A.Met489→A.Lys406→A.Pro441→A.Tyr443→B.His68→B.Ile44 A.Asp490→A.Leu488→A.Lys406→A.Ile442→A.Tyr443→B.His68→B.Ile44 A.Asp490→A.Met489→A.Lys406→A.Ile442→A.Tyr443→B.His68→B.Ile44 A.Asp490→A.Leu488→A.Leu476→B.Thr9→B.Thr7→B.His68→B.Ile44
	B.Gly47	A.Asp490→A.Leu488→A.Lys406→A.Pro441→A.Tyr443→B.Gly47 A.Asp490→A.Met489→A.Lys406→A.Pro441→A.Tyr443→B.Gly47 A.Asp490→A.Leu488→A.Lys406→A.Ile442→A.Tyr443→B.Gly47 A.Asp490→A.Met489→A.Lys406→A.Ile442→A.Tyr443→B.Gly47
	B.Tyr59	A.Asp490→A.Leu488→A.Lys406→A.Pro441→A.Tyr443→B.His68→B.Thr66→B.Ser65→B.Ile61→B.Tyr59 A.Asp490→A.Met489→A.Lys406→A.Pro441→A.Tyr443→B.His68→B.Thr66→B.Ser65→B.Ile61→B.Tyr59 A.Asp490→A.Leu488→A.Lys406→A.Ile442→A.Tyr443→B.His68→B.Thr66→B.Ser65→B.Ile61→B.Tyr59 A.Asp490→A.Met489→A.Lys406→A.Ile442→A.Tyr443→B.His68→B.Thr66→B.Ser65→B.Ile61→B.Tyr59 A.Asp490→A.Leu488→A.Leu476→B.Thr9→B.Thr7→B.His68→B.Thr66→B.…
	B.HIE68	A.Asp490→A.Leu488→A.Lys406→A.Pro441→A.Tyr443→B.His68 A.Asp490→A.Met489→A.Lys406→A.Pro441→A.Tyr443→B.His68 A.Asp490→A.Leu488→A.Lys406→A.Ile442→A.Tyr443→B.His68 A.Asp490→A.Met489→A.Lys406→A.Ile442→A.Tyr443→B.His68 A.Asp490→A.Leu488→A.Leu476→B.Thr9→B.Thr7→B.His68
	B.Val70	A.Asp490→A.Leu488→A.Leu476→B.Thr9→B.Thr7→B.Val70 A.Asp490→A.Leu488→A.Leu476→B.Thr9→B.Leu8→B.Val70
	C.Leu8	A.Asp490→A.Leu488→A.Tyr486→A.Gln404→A.Leu402→C.Thr9→C.Leu8 A.Asp490→A.Leu488→A.Lys406→A.Gln404→A.Leu402→C.Thr9→C.Leu8 A.Asp490→A.Met489→A.Lys406→A.Gln404→A.Leu402→C.Thr9→C.Leu8
	C.Ile44	A.Asp490→A.Thr408→A.Ala439→A.Val453→A.Met380→A.Pro378→C.Ile44 A.Asp490→A.Thr408→A.Ser438→A.Val453→A.Met380→A.Pro378→C.Ile44 A.Asp490→A.Cys409→A.Ser438→A.Val453→A.Met380→A.Pro378→C.Ile44 A.Asp490→A.Thr408→A.Gly437→A.Gly455→A.Met380→A.Pro378→C.Ile44 A.Asp490→A.Cys409→A.Gly437→A.Gly455→A.Met380→A.Pro378→C.Ile44
	C.Gly47	A.Asp490→A.Thr408→A.Ala439→A.Val453→A.Met380→A.Pro378→C.Gly47 A.Asp490→A.Thr408→A.Ser438→A.Val453→A.Met380→A.Pro378→C.Gly47 A.Asp490→A.Cys409→A.Ser438→A.Val453→A.Met380→A.Pro378→C.Gly47 A.Asp490→A.Thr408→A.Gly437→A.Gly455→A.Met380→A.Pro378→C.Gly47 A.Asp490→A.Cys409→A.Gly437→A.Gly455→A.Met380→A.Pro378→C.Gly47
	C.HIE68	A.Asp490→A.Leu488→A.Tyr486→A.Ala484→A.Ser482→C.Arg72→C.Val70→C.His68 A.Asp490→A.Leu488→A.Tyr486→A.Ala484→A.Phe483→C.Arg72→C.Val70→C.His68 A.Asp490→A.Leu488→A.Tyr486→A.Ala484→A.Phe483→C.Leu71→C.Val70→C.His68 A.Asp490→A.Leu488→A.Tyr486→A.Ala484→A.Phe483→C.Leu71→C.Leu69→C.His68 A.Asp490→A.Leu488→A.Tyr486→A.Gln404→A.Leu402→C.Thr9→C.Thr7→C.His68
	C.Val70	A.Asp490→A.Leu488→A.Tyr486→A.Ala484→A.Ser482→C.Arg72→C.Val70 A.Asp490→A.Leu488→A.Tyr486→A.Ala484→A.Phe483→C.Arg72→C.Val70 A.Asp490→A.Leu488→A.Tyr486→A.Ala484→A.Phe483→C.Leu71→C.Val70
A.Pro491	A.Pro371	A.Pro491→A.Thr408→A.Ala439→A.Asn454→A.Ala374→A.Pro371 A.Pro491→A.Thr408→A.Gly437→A.Asn454→A.Ala374→A.Pro371 A.Pro491→A.Cys409→A.Gly437→A.Asn454→A.Ala374→A.Pro371 A.Pro491→A.Phe410→A.Gly437→A.Asn454→A.Ala374→A.Pro371 A.Pro491→A.Ser411→A.Gly437→A.Asn454→A.Ala374→A.Pro371
	A.Cys409	A.Pro491→A.Cys409
	A.Gly437	A.Pro491→A.Thr408→A.Gly437 A.Pro491→A.Cys409→A.Gly437 A.Pro491→A.Phe410→A.Gly437 A.Pro491→A.Ser411→A.Gly437
	A.Pro447	A.Pro491→A.Thr408→A.Ala439→A.Gly452→A.Leu449→A.Pro447 A.Pro491→A.Thr408→A.Ser438→A.Gly452→A.Leu449→A.Pro447 A.Pro491→A.Cys409→A.Ser438→A.Gly452→A.Leu449→A.Pro447
	A.Met489	A.Pro491→A.Met489
	A.Asp490	A.Pro491→A.Asp490
	A.Ser492	A.Pro491→A.Ser492
	A.Pro493	A.Pro491→A.Pro493
	B.Leu8	A.Pro491→A.Asp490→A.Leu488→A.Leu476→B.Thr9→B.Leu8 A.Pro491→A.Thr408→A.Leu488→A.Leu476→B.Thr9→B.Leu8
	B.Ile44	A.Pro491→A.Asp490→A.Leu488→A.Lys406→A.Pro441→A.Tyr443→B.His68→B.Ile44 A.Pro491→A.Thr408→A.Ala439→A.Lys406→A.Pro441→A.Tyr443→B.His68→B.Ile44
	B.Gly47	A.Pro491→A.Asp490→A.Leu488→A.Lys406→A.Pro441→A.Tyr443→B.Gly47 A.Pro491→A.Thr408→A.Leu488→A.Lys406→A.Pro441→A.Tyr443→B.Gly47 A.Pro491→A.Asp490→A.Met489→A.Lys406→A.Pro441→A.Tyr443→B.Gly47 A.Pro491→A.Thr408→A.Met489→A.Lys406→A.Pro441→A.Tyr443→B.Gly47 A.Pro491→A.Thr408→A.Ala439→A.Lys406→A.Pro441→A.Tyr443→B.Gly47
	B.Tyr59	A.Pro491→A.Asp490→A.Leu488→A.Lys406→A.Pro441→A.Tyr443→B.His68→B.Thr66→B.Ser65→B.Ile61→B.Tyr59 A.Pro491→A.Thr408→A.Leu488→A.Lys406→A.Pro441→A.Tyr443→B.His68→B.Thr66→B.Ser65→B.Ile61→B.Tyr59 A.Pro491→A.Asp490→A.Met489→A.Lys406→A.Pro441→A.Tyr443→B.His68→B.Thr66→B.Ser65→B.Ile61→B.Tyr59 A.Pro491→A.Thr408→A.Met489→A.Lys406→A.Pro441→A.Tyr443→B.His68→B.Thr66→B.Ser65→B.Ile61→B.Tyr59 A.Pro491→A.Thr408→A.Ala…
	B.HIE68	A.Pro491→A.Asp490→A.Leu488→A.Lys406→A.Pro441→A.Tyr443→B.His68 A.Pro491→A.Thr408→A.Leu488→A.Lys406→A.Pro441→A.Tyr443→B.His68 A.Pro491→A.Asp490→A.Met489→A.Lys406→A.Pro441→A.Tyr443→B.His68 A.Pro491→A.Thr408→A.Met489→A.Lys406→A.Pro441→A.Tyr443→B.His68 A.Pro491→A.Thr408→A.Ala439→A.Lys406→A.Pro441→A.Tyr443→B.His68
	B.Val70	A.Pro491→A.Asp490→A.Leu488→A.Leu476→B.Thr9→B.Thr7→B.Val70 A.Pro491→A.Thr408→A.Leu488→A.Leu476→B.Thr9→B.Thr7→B.Val70 A.Pro491→A.Asp490→A.Leu488→A.Leu476→B.Thr9→B.Leu8→B.Val70 A.Pro491→A.Thr408→A.Leu488→A.Leu476→B.Thr9→B.Leu8→B.Val70
	C.Leu8	A.Pro491→A.Asp490→A.Leu488→A.Tyr486→A.Gln404→A.Leu402→C.Thr9→C.Leu8 A.Pro491→A.Thr408→A.Leu488→A.Tyr486→A.Gln404→A.Leu402→C.Thr9→C.Leu8 A.Pro491→A.Thr408→A.Leu407→A.Tyr486→A.Gln404→A.Leu402→C.Thr9→C.Leu8 A.Pro491→A.Phe410→A.Leu407→A.Tyr486→A.Gln404→A.Leu402→C.Thr9→C.Leu8 A.Pro491→A.Asp490→A.Leu488→A.Lys406→A.Gln404→A.Leu402→C.Thr9→C.Leu8
	C.Ile44	A.Pro491→A.Thr408→A.Ala439→A.Val453→A.Met380→A.Pro378→C.Ile44 A.Pro491→A.Thr408→A.Ser438→A.Val453→A.Met380→A.Pro378→C.Ile44 A.Pro491→A.Cys409→A.Ser438→A.Val453→A.Met380→A.Pro378→C.Ile44 A.Pro491→A.Thr408→A.Gly437→A.Gly455→A.Met380→A.Pro378→C.Ile44 A.Pro491→A.Cys409→A.Gly437→A.Gly455→A.Met380→A.Pro378→C.Ile44
	C.Gly47	A.Pro491→A.Thr408→A.Ala439→A.Val453→A.Met380→A.Pro378→C.Gly47 A.Pro491→A.Thr408→A.Ser438→A.Val453→A.Met380→A.Pro378→C.Gly47 A.Pro491→A.Cys409→A.Ser438→A.Val453→A.Met380→A.Pro378→C.Gly47 A.Pro491→A.Thr408→A.Gly437→A.Gly455→A.Met380→A.Pro378→C.Gly47 A.Pro491→A.Cys409→A.Gly437→A.Gly455→A.Met380→A.Pro378→C.Gly47
	C.HIE68	A.Pro491→A.Thr408→A.Ala439→A.Val453→A.Met380→A.Pro378→C.Ile44→C.His68 A.Pro491→A.Thr408→A.Ser438→A.Val453→A.Met380→A.Pro378→C.Ile44→C.His68 A.Pro491→A.Cys409→A.Ser438→A.Val453→A.Met380→A.Pro378→C.Ile44→C.His68 A.Pro491→A.Thr408→A.Gly437→A.Gly455→A.Met380→A.Pro378→C.Ile44→C.His68 A.Pro491→A.Cys409→A.Gly437→A.Gly455→A.Met380→A.Pro378→C.Ile44→C.His68
	C.Val70	A.Pro491→A.Ser411→A.Phe435→A.Gly459→A.Ser482→C.Arg72→C.Val70
A.Lys505	A.Ser411	A.Lys505→A.Leu501→A.Pro497→A.Tyr495→A.Ser411 A.Lys505→A.Leu501→A.Ile498→A.Tyr495→A.Ser411 A.Lys505→A.Met502→A.Ile498→A.Tyr495→A.Ser411 A.Lys505→A.Leu501→A.Phe499→A.Tyr495→A.Ser411 A.Lys505→A.Met502→A.Phe499→A.Tyr495→A.Ser411 A.Lys505→A.Gln503→A.Phe499→A.Tyr495→A.Ser411
	A.Asp423	A.Lys505→A.Leu501→A.Ile498→A.Pro421→A.Asp423 A.Lys505→A.Met502→A.Ile498→A.Pro421→A.Asp423
	A.Phe469	A.Lys505→A.Gln503→A.Lys474→A.Phe469 A.Lys505→A.Gln503→A.Ala475→A.Phe469
	A.Lys474	A.Lys505→A.Gln503→A.Lys474
	A.Gly500	A.Lys505→A.Leu501→A.Gly500 A.Lys505→A.Met502→A.Gly500 A.Lys505→A.Gln503→A.Gly500 A.Lys505→A.Glu504→A.Gly500
	A.Leu501	A.Lys505→A.Leu501
	A.Gln503	A.Lys505→A.Gln503
	A.Glu504	A.Lys505→A.Glu504
	A.Ile506	A.Lys505→A.Ile506
	A.Tyr507	A.Lys505→A.Ile506→A.Lys505→A.Tyr507
	A.Pro537	A.Lys505→A.Glu504→A.Leu540→A.Pro537
	A.Gly539	A.Lys505→A.Glu504→A.Leu540→A.Gly539
	A.Leu540	A.Lys505→A.Glu504→A.Leu540
	A.Leu542	A.Lys505→A.Glu504→A.Leu540→A.Leu542
	A.Ser549	A.Lys505→A.His553→A.Ser549
	A.HIE553	A.Lys505→A.His553
	A.Phe556	A.Lys505→A.His553→A.Phe556
	A.Gln560	A.Lys505→A.Ser509→A.Gln560
	A.Gln598	A.Lys505→A.Gln503→A.Lys474→A.Leu476→A.Ile466→A.Gln598 A.Lys505→A.Gln503→A.Ala475→A.Leu476→A.Ile466→A.Gln598 A.Lys505→A.Gln503→A.Ala475→A.Gly468→A.Ile466→A.Gln598 A.Lys505→A.Gln503→A.Ala475→A.Ile477→A.Ile466→A.Gln598 A.Lys505→A.Gln503→A.Ala475→A.Ile477→A.Trp465→A.Gln598
	A.Arg600	A.Lys505→A.Gln503→A.Ala475→A.Ile477→A.Trp465→A.Arg600
	B.Phe594	A.Lys505→A.His553→A.Ser549→A.Phe545→A.Ile531→A.Leu527→A.Tyr524→A.Gly1534→A.Gln1536→A.Ser1524→A.Phe1522→A.Thr1366→A.Thr1364→A.Phe1362→A.Ile1039→A.Asn1040→A.Tyr1084→A.Tyr1064→A.Asp1067→A.Asn1108→A.Gly1110→B.Arg628→B.Gln626→B.Pro624→B.Thr659→B.Val567→B.Phe594 A.Lys505→A.His553→A.Ser549→A.Phe545→A.Ile531→A.Ile528→A.Tyr524→A.Gly1534→A.Gln1536→A.Ser1524→A.Phe1522→A.Thr1366→A.Thr1364→A.Phe1362→A.Ile1039…
	B.Asn599	A.Lys505→A.His553→A.Ser549→A.Phe545→A.Ile531→A.Leu527→A.Tyr524→A.Gly1534→A.Gln1536→A.Ser1524→A.Phe1522→A.Thr1366→A.Thr1364→A.Phe1362→A.Ile1039→A.Asn1040→A.Tyr1084→A.Tyr1064→A.Asp1067→A.Asn1108→A.Gly1110→B.Arg628→B.Gln626→B.Pro624→B.Thr659→B.Trp658→B.Ser652→B.Ile649→B.Asn599 A.Lys505→A.His553→A.Ser549→A.Phe545→A.Ile531→A.Ile528→A.Tyr524→A.Gly1534→A.Gln1536→A.Ser1524→A.Phe1522→A.Thr1366→A.Thr1364→A…
	B.Glu604	A.Lys505→A.His553→A.Ser549→A.Phe545→A.Ile531→A.Leu527→A.Tyr524→A.Gly1534→A.Gln1536→A.Ser1524→A.Phe1522→A.Thr1366→A.Thr1364→A.Phe1362→A.Ile1039→A.Asn1040→A.Tyr1084→A.Tyr1064→A.Asp1067→A.Asn1108→A.Gly1110→B.Arg628→B.Gln626→B.Ala636→B.Leu638→B.Asn640→B.Leu602→B.Glu604 A.Lys505→A.His553→A.Ser549→A.Phe545→A.Ile531→A.Ile528→A.Tyr524→A.Gly1534→A.Gln1536→A.Ser1524→A.Phe1522→A.Thr1366→A.Thr1364→A.Phe1362→…
	B.Phe605	A.Lys505→A.His553→A.Ser549→A.Phe545→A.Ile531→A.Leu527→A.Tyr524→A.Gly1534→A.Gln1536→A.Ser1524→A.Phe1522→A.Thr1366→A.Thr1364→A.Phe1362→A.Ile1039→A.Asn1040→A.Tyr1084→A.Tyr1064→A.Asp1067→A.Asn1108→A.Gly1110→B.Arg628→B.Gln626→B.Ala636→B.Leu638→B.Asn640→B.Leu602→B.Phe605 A.Lys505→A.His553→A.Ser549→A.Phe545→A.Ile531→A.Ile528→A.Tyr524→A.Gly1534→A.Gln1536→A.Ser1524→A.Phe1522→A.Thr1366→A.Thr1364→A.Phe1362→…
	B.Val606	A.Lys505→A.His553→A.Ser549→A.Phe545→A.Ile531→A.Leu527→A.Tyr524→A.Gly1534→A.Gln1536→A.Ser1524→A.Phe1522→A.Thr1366→A.Thr1364→A.Phe1362→A.Ile1039→A.Asn1040→A.Tyr1084→A.Tyr1064→A.Asp1067→A.Asn1108→A.Gly1110→B.Arg628→B.Gln626→B.Pro624→B.Leu622→B.Ile620→B.Gln617→B.Val606 A.Lys505→A.His553→A.Ser549→A.Phe545→A.Ile531→A.Ile528→A.Tyr524→A.Gly1534→A.Gln1536→A.Ser1524→A.Phe1522→A.Thr1366→A.Thr1364→A.Phe1362→…
	B.Gln607	A.Lys505→A.His553→A.Ser549→A.Phe545→A.Ile531→A.Leu527→A.Tyr524→A.Gly1534→A.Gln1536→A.Ser1524→A.Phe1522→A.Thr1366→A.Thr1364→A.Phe1362→A.Ile1039→A.Asn1040→A.Tyr1084→A.Tyr1064→A.Asp1067→A.Asn1108→A.Gly1110→B.Arg628→B.Gln626→B.Pro624→B.Leu622→B.Ile620→B.Gln617→B.Gln607 A.Lys505→A.His553→A.Ser549→A.Phe545→A.Ile531→A.Ile528→A.Tyr524→A.Gly1534→A.Gln1536→A.Ser1524→A.Phe1522→A.Thr1366→A.Thr1364→A.Phe1362→…
	B.Ser608	A.Lys505→A.His553→A.Ser549→A.Phe545→A.Ile531→A.Leu527→A.Tyr524→A.Gly1534→A.Gln1536→A.Ser1524→A.Phe1522→A.Thr1366→A.Thr1364→A.Phe1362→A.Ile1039→A.Asn1040→A.Tyr1084→A.Tyr1064→A.Asp1067→A.Asn1108→A.Gly1110→B.Arg628→B.Gln626→B.Pro624→B.Leu622→B.Ile620→B.Gln617→B.Val606→B.Ser608 A.Lys505→A.His553→A.Ser549→A.Phe545→A.Ile531→A.Ile528→A.Tyr524→A.Gly1534→A.Gln1536→A.Ser1524→A.Phe1522→A.Thr1366→A.Thr1364→A…
	B.Leu609	A.Lys505→A.His553→A.Ser549→A.Phe545→A.Ile531→A.Leu527→A.Tyr524→A.Gly1534→A.Gln1536→A.Ser1524→A.Phe1522→A.Thr1366→A.Thr1364→A.Phe1362→A.Ile1039→A.Asn1040→A.Tyr1084→A.Tyr1064→A.Asp1067→A.Asn1108→A.Gly1110→B.Arg628→B.Gln626→B.Pro624→B.Leu622→B.Ile620→B.Gln617→B.Val606→B.Leu609 A.Lys505→A.His553→A.Ser549→A.Phe545→A.Ile531→A.Ile528→A.Tyr524→A.Gly1534→A.Gln1536→A.Ser1524→A.Phe1522→A.Thr1366→A.Thr1364→A…
	B.Gly614	A.Lys505→A.His553→A.Ser549→A.Phe545→A.Ile531→A.Leu527→A.Tyr524→A.Gly1534→A.Gln1536→A.Ser1524→A.Phe1522→A.Thr1366→A.Thr1364→A.Phe1362→A.Ile1039→A.Asn1040→A.Tyr1084→A.Tyr1064→A.Asp1067→A.Asn1108→A.Gly1110→B.Arg628→B.Gln626→B.Pro624→B.Leu622→B.Ile620→B.Gln617→B.Ser610→B.Gly614 A.Lys505→A.His553→A.Ser549→A.Phe545→A.Ile531→A.Ile528→A.Tyr524→A.Gly1534→A.Gln1536→A.Ser1524→A.Phe1522→A.Thr1366→A.Thr1364→A…
	B.Gly644	A.Lys505→A.His553→A.Ser549→A.Phe545→A.Ile531→A.Leu527→A.Tyr524→A.Gly1534→A.Gln1536→A.Ser1524→A.Phe1522→A.Thr1366→A.Thr1364→A.Phe1362→A.Ile1039→A.Asn1040→A.Tyr1084→A.Tyr1064→A.Asp1067→A.Asn1108→A.Gly1110→B.Arg628→B.Gln626→B.Pro635→B.Met637→B.Asp639→B.Gly644 A.Lys505→A.His553→A.Ser549→A.Phe545→A.Ile531→A.Ile528→A.Tyr524→A.Gly1534→A.Gln1536→A.Ser1524→A.Phe1522→A.Thr1366→A.Thr1364→A.Phe1362→A.Ile1039…
	B.Asn645	A.Lys505→A.His553→A.Ser549→A.Phe545→A.Ile531→A.Leu527→A.Tyr524→A.Gly1534→A.Gln1536→A.Ser1524→A.Phe1522→A.Thr1366→A.Thr1364→A.Phe1362→A.Ile1039→A.Asn1040→A.Tyr1084→A.Tyr1064→A.Asp1067→A.Asn1108→A.Gly1110→B.Arg628→B.Gln626→B.Ala636→B.Leu638→B.Asp643→B.Asn645 A.Lys505→A.His553→A.Ser549→A.Phe545→A.Ile531→A.Ile528→A.Tyr524→A.Gly1534→A.Gln1536→A.Ser1524→A.Phe1522→A.Thr1366→A.Thr1364→A.Phe1362→A.Ile1039…
	B.Lys646	A.Lys505→A.His553→A.Ser549→A.Phe545→A.Ile531→A.Leu527→A.Tyr524→A.Gly1534→A.Gln1536→A.Ser1524→A.Phe1522→A.Thr1366→A.Thr1364→A.Phe1362→A.Ile1039→A.Asn1040→A.Tyr1084→A.Tyr1064→A.Asp1067→A.Asn1108→A.Gly1110→B.Arg628→B.Gln626→B.Ala636→B.Leu638→B.Asp643→B.Lys646 A.Lys505→A.His553→A.Ser549→A.Phe545→A.Ile531→A.Ile528→A.Tyr524→A.Gly1534→A.Gln1536→A.Ser1524→A.Phe1522→A.Thr1366→A.Thr1364→A.Phe1362→A.Ile1039…
	B.Thr647	A.Lys505→A.His553→A.Ser549→A.Phe545→A.Ile531→A.Leu527→A.Tyr524→A.Gly1534→A.Gln1536→A.Ser1524→A.Phe1522→A.Thr1366→A.Thr1364→A.Phe1362→A.Ile1039→A.Asn1040→A.Tyr1084→A.Tyr1064→A.Asp1067→A.Asn1108→A.Gly1110→B.Arg628→B.Gln626→B.Ala636→B.Leu638→B.Asn640→B.Leu602→B.Thr647 A.Lys505→A.His553→A.Ser549→A.Phe545→A.Ile531→A.Ile528→A.Tyr524→A.Gly1534→A.Gln1536→A.Ser1524→A.Phe1522→A.Thr1366→A.Thr1364→A.Phe1362→…
	B.Met648	A.Lys505→A.His553→A.Ser549→A.Phe545→A.Ile531→A.Leu527→A.Tyr524→A.Gly1534→A.Gln1536→A.Ser1524→A.Phe1522→A.Thr1366→A.Thr1364→A.Phe1362→A.Ile1039→A.Asn1040→A.Tyr1084→A.Tyr1064→A.Asp1067→A.Asn1108→A.Gly1110→B.Arg628→B.Gln626→B.Pro624→B.Thr659→B.Trp658→B.Ser652→B.Met648 A.Lys505→A.His553→A.Ser549→A.Phe545→A.Ile531→A.Ile528→A.Tyr524→A.Gly1534→A.Gln1536→A.Ser1524→A.Phe1522→A.Thr1366→A.Thr1364→A.Phe1362→…
	B.Ile649	A.Lys505→A.His553→A.Ser549→A.Phe545→A.Ile531→A.Leu527→A.Tyr524→A.Gly1534→A.Gln1536→A.Ser1524→A.Phe1522→A.Thr1366→A.Thr1364→A.Phe1362→A.Ile1039→A.Asn1040→A.Tyr1084→A.Tyr1064→A.Asp1067→A.Asn1108→A.Gly1110→B.Arg628→B.Gln626→B.Pro624→B.Thr659→B.Trp658→B.Ser652→B.Ile649 A.Lys505→A.His553→A.Ser549→A.Phe545→A.Ile531→A.Ile528→A.Tyr524→A.Gly1534→A.Gln1536→A.Ser1524→A.Phe1522→A.Thr1366→A.Thr1364→A.Phe1362→…
	B.Glu650	A.Lys505→A.His553→A.Ser549→A.Phe545→A.Ile531→A.Leu527→A.Tyr524→A.Gly1534→A.Gln1536→A.Ser1524→A.Phe1522→A.Thr1366→A.Thr1364→A.Phe1362→A.Ile1039→A.Asn1040→A.Tyr1084→A.Tyr1064→A.Asp1067→A.Asn1108→A.Gly1110→B.Arg628→B.Gln626→B.Pro624→B.Thr659→B.Trp658→B.Ser652→B.Glu650 A.Lys505→A.His553→A.Ser549→A.Phe545→A.Ile531→A.Ile528→A.Tyr524→A.Gly1534→A.Gln1536→A.Ser1524→A.Phe1522→A.Thr1366→A.Thr1364→A.Phe1362→…
	B.Leu651	A.Lys505→A.His553→A.Ser549→A.Phe545→A.Ile531→A.Leu527→A.Tyr524→A.Gly1534→A.Gln1536→A.Ser1524→A.Phe1522→A.Thr1366→A.Thr1364→A.Phe1362→A.Ile1039→A.Asn1040→A.Tyr1084→A.Tyr1064→A.Asp1067→A.Asn1108→A.Gly1110→B.Arg628→B.Gln626→B.Pro624→B.Thr659→B.Trp658→B.Ser652→B.Leu651 A.Lys505→A.His553→A.Ser549→A.Phe545→A.Ile531→A.Ile528→A.Tyr524→A.Gly1534→A.Gln1536→A.Ser1524→A.Phe1522→A.Thr1366→A.Thr1364→A.Phe1362→…
	B.Ser652	A.Lys505→A.His553→A.Ser549→A.Phe545→A.Ile531→A.Leu527→A.Tyr524→A.Gly1534→A.Gln1536→A.Ser1524→A.Phe1522→A.Thr1366→A.Thr1364→A.Phe1362→A.Ile1039→A.Asn1040→A.Tyr1084→A.Tyr1064→A.Asp1067→A.Asn1108→A.Gly1110→B.Arg628→B.Gln626→B.Pro624→B.Thr659→B.Trp658→B.Ser652 A.Lys505→A.His553→A.Ser549→A.Phe545→A.Ile531→A.Ile528→A.Tyr524→A.Gly1534→A.Gln1536→A.Ser1524→A.Phe1522→A.Thr1366→A.Thr1364→A.Phe1362→A.Ile1039…
	B.Asp653	A.Lys505→A.His553→A.Ser549→A.Phe545→A.Ile531→A.Leu527→A.Tyr524→A.Gly1534→A.Gln1536→A.Ser1524→A.Phe1522→A.Thr1366→A.Thr1364→A.Phe1362→A.Ile1039→A.Asn1040→A.Tyr1084→A.Tyr1064→A.Asp1067→A.Asn1108→A.Gly1110→B.Arg628→B.Gln626→B.Pro624→B.Thr659→B.Trp658→B.Ser652→B.Asp653 A.Lys505→A.His553→A.Ser549→A.Phe545→A.Ile531→A.Ile528→A.Tyr524→A.Gly1534→A.Gln1536→A.Ser1524→A.Phe1522→A.Thr1366→A.Thr1364→A.Phe1362→…
	B.Asn654	A.Lys505→A.His553→A.Ser549→A.Phe545→A.Ile531→A.Leu527→A.Tyr524→A.Gly1534→A.Gln1536→A.Ser1524→A.Phe1522→A.Thr1366→A.Thr1364→A.Phe1362→A.Ile1039→A.Asn1040→A.Tyr1084→A.Tyr1064→A.Asp1067→A.Asn1108→A.Gly1110→B.Arg628→B.Gln626→B.Pro624→B.Thr659→B.Trp658→B.Ser652→B.Asn654 A.Lys505→A.His553→A.Ser549→A.Phe545→A.Ile531→A.Ile528→A.Tyr524→A.Gly1534→A.Gln1536→A.Ser1524→A.Phe1522→A.Thr1366→A.Thr1364→A.Phe1362→…
	B.Glu655	A.Lys505→A.His553→A.Ser549→A.Phe545→A.Ile531→A.Leu527→A.Tyr524→A.Gly1534→A.Gln1536→A.Ser1524→A.Phe1522→A.Thr1366→A.Thr1364→A.Phe1362→A.Ile1039→A.Asn1040→A.Tyr1084→A.Tyr1064→A.Asp1067→A.Asn1108→A.Gly1110→B.Arg628→B.Gln626→B.Pro624→B.Thr659→B.Trp658→B.Glu655 A.Lys505→A.His553→A.Ser549→A.Phe545→A.Ile531→A.Ile528→A.Tyr524→A.Gly1534→A.Gln1536→A.Ser1524→A.Phe1522→A.Thr1366→A.Thr1364→A.Phe1362→A.Ile1039…
	B.Asn656	A.Lys505→A.His553→A.Ser549→A.Phe545→A.Ile531→A.Leu527→A.Tyr524→A.Gly1534→A.Gln1536→A.Ser1524→A.Phe1522→A.Thr1366→A.Thr1364→A.Phe1362→A.Ile1039→A.Asn1040→A.Tyr1084→A.Tyr1064→A.Asp1067→A.Asn1108→A.Gly1110→B.Arg628→B.Gln626→B.Pro624→B.Thr659→B.Trp658→B.Asn656 A.Lys505→A.His553→A.Ser549→A.Phe545→A.Ile531→A.Ile528→A.Tyr524→A.Gly1534→A.Gln1536→A.Ser1524→A.Phe1522→A.Thr1366→A.Thr1364→A.Phe1362→A.Ile1039…
	B.Val665	A.Lys505→A.His553→A.Ser549→A.Phe545→A.Ile531→A.Leu527→A.Tyr524→A.Gly1534→A.Gln1536→A.Ser1524→A.Phe1522→A.Thr1366→A.Thr1364→A.Phe1362→A.Ile1039→A.Asn1040→A.Tyr1084→A.Tyr1064→A.Asp1067→A.Asn1108→A.Gly1110→B.Arg628→B.Gln626→B.Pro624→B.Leu622→B.Ile620→B.Val665 A.Lys505→A.His553→A.Ser549→A.Phe545→A.Ile531→A.Ile528→A.Tyr524→A.Gly1534→A.Gln1536→A.Ser1524→A.Phe1522→A.Thr1366→A.Thr1364→A.Phe1362→A.Ile1039…
	B.Asp666	A.Lys505→A.His553→A.Ser549→A.Phe545→A.Ile531→A.Leu527→A.Tyr524→A.Gly1534→A.Gln1536→A.Ser1524→A.Phe1522→A.Thr1366→A.Thr1364→A.Phe1362→A.Ile1039→A.Asn1040→A.Tyr1084→A.Tyr1064→A.Asp1067→A.Asn1108→A.Gly1110→B.Arg628→B.Gln626→B.Pro624→B.Leu622→B.Ile620→B.Thr664→B.Asp666 A.Lys505→A.His553→A.Ser549→A.Phe545→A.Ile531→A.Ile528→A.Tyr524→A.Gly1534→A.Gln1536→A.Ser1524→A.Phe1522→A.Thr1366→A.Thr1364→A.Phe1362→…
	B.Pro667	A.Lys505→A.His553→A.Ser549→A.Phe545→A.Ile531→A.Leu527→A.Tyr524→A.Gly1534→A.Gln1536→A.Ser1524→A.Phe1522→A.Thr1366→A.Thr1364→A.Phe1362→A.Ile1039→A.Asn1040→A.Tyr1084→A.Tyr1064→A.Asp1067→A.Asn1108→A.Gly1110→B.Arg628→B.Gln626→B.Pro624→B.Leu622→B.Ile620→B.Val665→B.Pro667 A.Lys505→A.His553→A.Ser549→A.Phe545→A.Ile531→A.Ile528→A.Tyr524→A.Gly1534→A.Gln1536→A.Ser1524→A.Phe1522→A.Thr1366→A.Thr1364→A.Phe1362→…
	B.Glu668	A.Lys505→A.His553→A.Ser549→A.Phe545→A.Ile531→A.Leu527→A.Tyr524→A.Gly1534→A.Gln1536→A.Ser1524→A.Phe1522→A.Thr1366→A.Thr1364→A.Phe1362→A.Ile1039→A.Asn1040→A.Tyr1084→A.Tyr1064→A.Asp1067→A.Asn1108→A.Gly1110→B.Arg628→B.Gln626→B.Pro624→B.Leu622→B.Ile620→B.Thr664→B.Asp666→B.Glu668 A.Lys505→A.His553→A.Ser549→A.Phe545→A.Ile531→A.Ile528→A.Tyr524→A.Gly1534→A.Gln1536→A.Ser1524→A.Phe1522→A.Thr1366→A.Thr1364→A…
	B.Leu669	A.Lys505→A.His553→A.Ser549→A.Phe545→A.Ile531→A.Leu527→A.Tyr524→A.Gly1534→A.Gln1536→A.Ser1524→A.Phe1522→A.Thr1366→A.Thr1364→A.Phe1362→A.Ile1039→A.Asn1040→A.Tyr1084→A.Tyr1064→A.Asp1067→A.Asn1108→A.Gly1110→B.Arg628→B.Gln626→B.Pro624→B.Leu622→B.Ile620→B.Val665→B.Leu669 A.Lys505→A.His553→A.Ser549→A.Phe545→A.Ile531→A.Ile528→A.Tyr524→A.Gly1534→A.Gln1536→A.Ser1524→A.Phe1522→A.Thr1366→A.Thr1364→A.Phe1362→…
	B.Ala670	A.Lys505→A.His553→A.Ser549→A.Phe545→A.Ile531→A.Leu527→A.Tyr524→A.Gly1534→A.Gln1536→A.Ser1524→A.Phe1522→A.Thr1366→A.Thr1364→A.Phe1362→A.Ile1039→A.Asn1040→A.Tyr1084→A.Tyr1064→A.Asp1067→A.Asn1108→A.Gly1110→B.Arg628→B.Gln626→B.Pro624→B.Leu622→B.Ile620→B.Val665→B.Ala670 A.Lys505→A.His553→A.Ser549→A.Phe545→A.Ile531→A.Ile528→A.Tyr524→A.Gly1534→A.Gln1536→A.Ser1524→A.Phe1522→A.Thr1366→A.Thr1364→A.Phe1362→…
	B.Ala671	A.Lys505→A.His553→A.Ser549→A.Phe545→A.Ile531→A.Leu527→A.Tyr524→A.Gly1534→A.Gln1536→A.Ser1524→A.Phe1522→A.Thr1366→A.Thr1364→A.Phe1362→A.Ile1039→A.Asn1040→A.Tyr1084→A.Tyr1064→A.Asp1067→A.Asn1108→A.Gly1110→B.Arg628→B.Gln626→B.Pro624→B.Leu622→B.Ile620→B.Val665→B.Pro667→B.Ala671 A.Lys505→A.His553→A.Ser549→A.Phe545→A.Ile531→A.Ile528→A.Tyr524→A.Gly1534→A.Gln1536→A.Ser1524→A.Phe1522→A.Thr1366→A.Thr1364→A…
	B.Ser672	A.Lys505→A.His553→A.Ser549→A.Phe545→A.Ile531→A.Leu527→A.Tyr524→A.Gly1534→A.Gln1536→A.Ser1524→A.Phe1522→A.Thr1366→A.Thr1364→A.Phe1362→A.Ile1039→A.Asn1040→A.Tyr1084→A.Tyr1064→A.Asp1067→A.Asn1108→A.Gly1110→B.Arg628→B.Gln626→B.Pro624→B.Leu622→B.Ile620→B.Val665→B.Leu669→B.Ser672 A.Lys505→A.His553→A.Ser549→A.Phe545→A.Ile531→A.Ile528→A.Tyr524→A.Gly1534→A.Gln1536→A.Ser1524→A.Phe1522→A.Thr1366→A.Thr1364→A…
	B.Gly673	A.Lys505→A.His553→A.Ser549→A.Phe545→A.Ile531→A.Leu527→A.Tyr524→A.Gly1534→A.Gln1536→A.Ser1524→A.Phe1522→A.Thr1366→A.Thr1364→A.Phe1362→A.Ile1039→A.Asn1040→A.Tyr1084→A.Tyr1064→A.Asp1067→A.Asn1108→A.Gly1110→B.Arg628→B.Gln626→B.Pro624→B.Leu622→B.Ile620→B.Asp618→B.Thr675→B.Gly673 A.Lys505→A.His553→A.Ser549→A.Phe545→A.Ile531→A.Ile528→A.Tyr524→A.Gly1534→A.Gln1536→A.Ser1524→A.Phe1522→A.Thr1366→A.Thr1364→A…
	B.Ala674	A.Lys505→A.His553→A.Ser549→A.Phe545→A.Ile531→A.Leu527→A.Tyr524→A.Gly1534→A.Gln1536→A.Ser1524→A.Phe1522→A.Thr1366→A.Thr1364→A.Val1333→A.Pro990→A.Arg992→A.Gly994→A.Ile996→A.Val935→A.Gln1123→A.Lys1121→A.Lys1119→A.Lys1117→A.Lys1115→B.Asp682→B.Asp680→B.Lys678→B.Leu676→B.Ala674 A.Lys505→A.His553→A.Ser549→A.Phe545→A.Ile531→A.Ile528→A.Tyr524→A.Gly1534→A.Gln1536→A.Ser1524→A.Phe1522→A.Thr1366→A.Thr1364→A.V…
A.Tyr524	A.Asp423	A.Tyr524→A.Asp583→A.Ile585→A.Val590→A.Cys1485→A.Pro1487→A.Thr424→A.Asp423 A.Tyr524→A.Asp583→A.Ile585→A.Val590→A.Cys1485→A.Pro1487→A.Gly425→A.Asp423
	A.Lys474	A.Tyr524→A.Ser522→A.Asn519→A.Phe515→A.Ile511→A.Tyr507→A.Gln503→A.Lys474
	A.Val512	A.Tyr524→A.Ser522→A.Asn519→A.Phe515→A.Val512 A.Tyr524→A.Ser522→A.Asn519→A.Leu516→A.Val512 A.Tyr524→A.Ser522→A.Ser520→A.Leu516→A.Val512
	A.Phe515	A.Tyr524→A.Ser522→A.Asn519→A.Phe515
	A.Ser520	A.Tyr524→A.Ser522→A.Ser520
	A.Glu525	A.Tyr524→A.Glu525
	A.Lys530	A.Tyr524→A.Asp526→A.Lys530 A.Tyr524→A.Leu527→A.Lys530 A.Tyr524→A.Ile528→A.Lys530
	A.Pro579	A.Tyr524→A.Pro579
	A.Cys580	A.Tyr524→A.Cys580
	A.Asp583	A.Tyr524→A.Asp583
	B.Phe594	A.Tyr524→A.Gly1534→A.Gln1536→A.Ser1524→A.Phe1522→A.Thr1366→A.Thr1364→A.Phe1362→A.Ile1039→A.Asn1040→A.Tyr1084→A.Tyr1064→A.Asp1067→A.Asn1108→A.Gly1110→B.Arg628→B.Gln626→B.Pro624→B.Thr659→B.Val567→B.Phe594 A.Tyr524→A.Gly1534→A.Gln1536→A.Ser1524→A.Phe1522→A.Thr1366→A.Thr1364→A.Arg1363→A.Ile1039→A.Asn1040→A.Tyr1084→A.Tyr1064→A.Asp1067→A.Asn1108→A.Gly1110→B.Arg628→B.Gln626→B.Pro624→B.Thr659→B.Val567→B.…
	B.Asn599	A.Tyr524→A.Gly1534→A.Gln1536→A.Ser1524→A.Phe1522→A.Thr1366→A.Thr1364→A.Phe1362→A.Ile1039→A.Asn1040→A.Tyr1084→A.Tyr1064→A.Asp1067→A.Asn1108→A.Gly1110→B.Arg628→B.Gln626→B.Pro624→B.Thr659→B.Trp658→B.Ser652→B.Ile649→B.Asn599 A.Tyr524→A.Gly1534→A.Gln1536→A.Ser1524→A.Phe1522→A.Thr1366→A.Thr1364→A.Arg1363→A.Ile1039→A.Asn1040→A.Tyr1084→A.Tyr1064→A.Asp1067→A.Asn1108→A.Gly1110→B.Arg628→B.Gln626→B.Pro624→B.…
	B.Glu604	A.Tyr524→A.Gly1534→A.Gln1536→A.Ser1524→A.Phe1522→A.Thr1366→A.Thr1364→A.Phe1362→A.Ile1039→A.Asn1040→A.Tyr1084→A.Tyr1064→A.Asp1067→A.Asn1108→A.Gly1110→B.Arg628→B.Gln626→B.Ala636→B.Leu638→B.Asn640→B.Leu602→B.Glu604 A.Tyr524→A.Gly1534→A.Gln1536→A.Ser1524→A.Phe1522→A.Thr1366→A.Thr1364→A.Arg1363→A.Ile1039→A.Asn1040→A.Tyr1084→A.Tyr1064→A.Asp1067→A.Asn1108→A.Gly1110→B.Arg628→B.Gln626→B.Ala636→B.Leu638→B.…
	B.Phe605	A.Tyr524→A.Gly1534→A.Gln1536→A.Ser1524→A.Phe1522→A.Thr1366→A.Thr1364→A.Phe1362→A.Ile1039→A.Asn1040→A.Tyr1084→A.Tyr1064→A.Asp1067→A.Asn1108→A.Gly1110→B.Arg628→B.Gln626→B.Ala636→B.Leu638→B.Asn640→B.Leu602→B.Phe605 A.Tyr524→A.Gly1534→A.Gln1536→A.Ser1524→A.Phe1522→A.Thr1366→A.Thr1364→A.Arg1363→A.Ile1039→A.Asn1040→A.Tyr1084→A.Tyr1064→A.Asp1067→A.Asn1108→A.Gly1110→B.Arg628→B.Gln626→B.Ala636→B.Leu638→B.…
	B.Val606	A.Tyr524→A.Gly1534→A.Gln1536→A.Ser1524→A.Phe1522→A.Thr1366→A.Thr1364→A.Phe1362→A.Ile1039→A.Asn1040→A.Tyr1084→A.Tyr1064→A.Asp1067→A.Asn1108→A.Gly1110→B.Arg628→B.Gln626→B.Pro624→B.Leu622→B.Ile620→B.Gln617→B.Val606 A.Tyr524→A.Gly1534→A.Gln1536→A.Ser1524→A.Phe1522→A.Thr1366→A.Thr1364→A.Arg1363→A.Ile1039→A.Asn1040→A.Tyr1084→A.Tyr1064→A.Asp1067→A.Asn1108→A.Gly1110→B.Arg628→B.Gln626→B.Pro624→B.Leu622→B.…
	B.Gln607	A.Tyr524→A.Gly1534→A.Gln1536→A.Ser1524→A.Phe1522→A.Thr1366→A.Thr1364→A.Phe1362→A.Ile1039→A.Asn1040→A.Tyr1084→A.Tyr1064→A.Asp1067→A.Asn1108→A.Gly1110→B.Arg628→B.Gln626→B.Pro624→B.Leu622→B.Ile620→B.Gln617→B.Gln607 A.Tyr524→A.Gly1534→A.Gln1536→A.Ser1524→A.Phe1522→A.Thr1366→A.Thr1364→A.Arg1363→A.Ile1039→A.Asn1040→A.Tyr1084→A.Tyr1064→A.Asp1067→A.Asn1108→A.Gly1110→B.Arg628→B.Gln626→B.Pro624→B.Leu622→B.…
	B.Ser608	A.Tyr524→A.Gly1534→A.Gln1536→A.Ser1524→A.Phe1522→A.Thr1366→A.Thr1364→A.Phe1362→A.Ile1039→A.Asn1040→A.Tyr1084→A.Tyr1064→A.Asp1067→A.Asn1108→A.Gly1110→B.Arg628→B.Gln626→B.Pro624→B.Leu622→B.Ile620→B.Gln617→B.Val606→B.Ser608 A.Tyr524→A.Gly1534→A.Gln1536→A.Ser1524→A.Phe1522→A.Thr1366→A.Thr1364→A.Arg1363→A.Ile1039→A.Asn1040→A.Tyr1084→A.Tyr1064→A.Asp1067→A.Asn1108→A.Gly1110→B.Arg628→B.Gln626→B.Pro624→B.…
	B.Leu609	A.Tyr524→A.Gly1534→A.Gln1536→A.Ser1524→A.Phe1522→A.Thr1366→A.Thr1364→A.Phe1362→A.Ile1039→A.Asn1040→A.Tyr1084→A.Tyr1064→A.Asp1067→A.Asn1108→A.Gly1110→B.Arg628→B.Gln626→B.Pro624→B.Leu622→B.Ile620→B.Gln617→B.Val606→B.Leu609 A.Tyr524→A.Gly1534→A.Gln1536→A.Ser1524→A.Phe1522→A.Thr1366→A.Thr1364→A.Arg1363→A.Ile1039→A.Asn1040→A.Tyr1084→A.Tyr1064→A.Asp1067→A.Asn1108→A.Gly1110→B.Arg628→B.Gln626→B.Pro624→B.…
	B.Gly614	A.Tyr524→A.Gly1534→A.Gln1536→A.Ser1524→A.Phe1522→A.Thr1366→A.Thr1364→A.Phe1362→A.Ile1039→A.Asn1040→A.Tyr1084→A.Tyr1064→A.Asp1067→A.Asn1108→A.Gly1110→B.Arg628→B.Gln626→B.Pro624→B.Leu622→B.Ile620→B.Gln617→B.Ser610→B.Gly614 A.Tyr524→A.Gly1534→A.Gln1536→A.Ser1524→A.Phe1522→A.Thr1366→A.Thr1364→A.Arg1363→A.Ile1039→A.Asn1040→A.Tyr1084→A.Tyr1064→A.Asp1067→A.Asn1108→A.Gly1110→B.Arg628→B.Gln626→B.Pro624→B.…
	B.Gly644	A.Tyr524→A.Gly1534→A.Gln1536→A.Ser1524→A.Phe1522→A.Thr1366→A.Thr1364→A.Phe1362→A.Ile1039→A.Asn1040→A.Tyr1084→A.Tyr1064→A.Asp1067→A.Asn1108→A.Gly1110→B.Arg628→B.Gln626→B.Pro635→B.Met637→B.Asp639→B.Gly644 A.Tyr524→A.Gly1534→A.Gln1536→A.Ser1524→A.Phe1522→A.Thr1366→A.Thr1364→A.Arg1363→A.Ile1039→A.Asn1040→A.Tyr1084→A.Tyr1064→A.Asp1067→A.Asn1108→A.Gly1110→B.Arg628→B.Gln626→B.Pro635→B.Met637→B.Asp639→B.…
	B.Asn645	A.Tyr524→A.Gly1534→A.Gln1536→A.Ser1524→A.Phe1522→A.Thr1366→A.Thr1364→A.Phe1362→A.Ile1039→A.Asn1040→A.Tyr1084→A.Tyr1064→A.Asp1067→A.Asn1108→A.Gly1110→B.Arg628→B.Gln626→B.Ala636→B.Leu638→B.Asp643→B.Asn645 A.Tyr524→A.Gly1534→A.Gln1536→A.Ser1524→A.Phe1522→A.Thr1366→A.Thr1364→A.Arg1363→A.Ile1039→A.Asn1040→A.Tyr1084→A.Tyr1064→A.Asp1067→A.Asn1108→A.Gly1110→B.Arg628→B.Gln626→B.Ala636→B.Leu638→B.Asp643→B.…
	B.Lys646	A.Tyr524→A.Gly1534→A.Gln1536→A.Ser1524→A.Phe1522→A.Thr1366→A.Thr1364→A.Phe1362→A.Ile1039→A.Asn1040→A.Tyr1084→A.Tyr1064→A.Asp1067→A.Asn1108→A.Gly1110→B.Arg628→B.Gln626→B.Ala636→B.Leu638→B.Asp643→B.Lys646 A.Tyr524→A.Gly1534→A.Gln1536→A.Ser1524→A.Phe1522→A.Thr1366→A.Thr1364→A.Arg1363→A.Ile1039→A.Asn1040→A.Tyr1084→A.Tyr1064→A.Asp1067→A.Asn1108→A.Gly1110→B.Arg628→B.Gln626→B.Ala636→B.Leu638→B.Asp643→B.…
	B.Thr647	A.Tyr524→A.Gly1534→A.Gln1536→A.Ser1524→A.Phe1522→A.Thr1366→A.Thr1364→A.Phe1362→A.Ile1039→A.Asn1040→A.Tyr1084→A.Tyr1064→A.Asp1067→A.Asn1108→A.Gly1110→B.Arg628→B.Gln626→B.Ala636→B.Leu638→B.Asn640→B.Leu602→B.Thr647 A.Tyr524→A.Gly1534→A.Gln1536→A.Ser1524→A.Phe1522→A.Thr1366→A.Thr1364→A.Arg1363→A.Ile1039→A.Asn1040→A.Tyr1084→A.Tyr1064→A.Asp1067→A.Asn1108→A.Gly1110→B.Arg628→B.Gln626→B.Ala636→B.Leu638→B.…
	B.Met648	A.Tyr524→A.Gly1534→A.Gln1536→A.Ser1524→A.Phe1522→A.Thr1366→A.Thr1364→A.Phe1362→A.Ile1039→A.Asn1040→A.Tyr1084→A.Tyr1064→A.Asp1067→A.Asn1108→A.Gly1110→B.Arg628→B.Gln626→B.Pro624→B.Thr659→B.Trp658→B.Ser652→B.Met648 A.Tyr524→A.Gly1534→A.Gln1536→A.Ser1524→A.Phe1522→A.Thr1366→A.Thr1364→A.Arg1363→A.Ile1039→A.Asn1040→A.Tyr1084→A.Tyr1064→A.Asp1067→A.Asn1108→A.Gly1110→B.Arg628→B.Gln626→B.Pro624→B.Thr659→B.…
	B.Ile649	A.Tyr524→A.Gly1534→A.Gln1536→A.Ser1524→A.Phe1522→A.Thr1366→A.Thr1364→A.Phe1362→A.Ile1039→A.Asn1040→A.Tyr1084→A.Tyr1064→A.Asp1067→A.Asn1108→A.Gly1110→B.Arg628→B.Gln626→B.Pro624→B.Thr659→B.Trp658→B.Ser652→B.Ile649 A.Tyr524→A.Gly1534→A.Gln1536→A.Ser1524→A.Phe1522→A.Thr1366→A.Thr1364→A.Arg1363→A.Ile1039→A.Asn1040→A.Tyr1084→A.Tyr1064→A.Asp1067→A.Asn1108→A.Gly1110→B.Arg628→B.Gln626→B.Pro624→B.Thr659→B.…
	B.Glu650	A.Tyr524→A.Gly1534→A.Gln1536→A.Ser1524→A.Phe1522→A.Thr1366→A.Thr1364→A.Phe1362→A.Ile1039→A.Asn1040→A.Tyr1084→A.Tyr1064→A.Asp1067→A.Asn1108→A.Gly1110→B.Arg628→B.Gln626→B.Pro624→B.Thr659→B.Trp658→B.Ser652→B.Glu650 A.Tyr524→A.Gly1534→A.Gln1536→A.Ser1524→A.Phe1522→A.Thr1366→A.Thr1364→A.Arg1363→A.Ile1039→A.Asn1040→A.Tyr1084→A.Tyr1064→A.Asp1067→A.Asn1108→A.Gly1110→B.Arg628→B.Gln626→B.Pro624→B.Thr659→B.…
	B.Leu651	A.Tyr524→A.Gly1534→A.Gln1536→A.Ser1524→A.Phe1522→A.Thr1366→A.Thr1364→A.Phe1362→A.Ile1039→A.Asn1040→A.Tyr1084→A.Tyr1064→A.Asp1067→A.Asn1108→A.Gly1110→B.Arg628→B.Gln626→B.Pro624→B.Thr659→B.Trp658→B.Ser652→B.Leu651 A.Tyr524→A.Gly1534→A.Gln1536→A.Ser1524→A.Phe1522→A.Thr1366→A.Thr1364→A.Arg1363→A.Ile1039→A.Asn1040→A.Tyr1084→A.Tyr1064→A.Asp1067→A.Asn1108→A.Gly1110→B.Arg628→B.Gln626→B.Pro624→B.Thr659→B.…
	B.Ser652	A.Tyr524→A.Gly1534→A.Gln1536→A.Ser1524→A.Phe1522→A.Thr1366→A.Thr1364→A.Phe1362→A.Ile1039→A.Asn1040→A.Tyr1084→A.Tyr1064→A.Asp1067→A.Asn1108→A.Gly1110→B.Arg628→B.Gln626→B.Pro624→B.Thr659→B.Trp658→B.Ser652 A.Tyr524→A.Gly1534→A.Gln1536→A.Ser1524→A.Phe1522→A.Thr1366→A.Thr1364→A.Arg1363→A.Ile1039→A.Asn1040→A.Tyr1084→A.Tyr1064→A.Asp1067→A.Asn1108→A.Gly1110→B.Arg628→B.Gln626→B.Pro624→B.Thr659→B.Trp658→B.…
	B.Asp653	A.Tyr524→A.Gly1534→A.Gln1536→A.Ser1524→A.Phe1522→A.Thr1366→A.Thr1364→A.Phe1362→A.Ile1039→A.Asn1040→A.Tyr1084→A.Tyr1064→A.Asp1067→A.Asn1108→A.Gly1110→B.Arg628→B.Gln626→B.Pro624→B.Thr659→B.Trp658→B.Ser652→B.Asp653 A.Tyr524→A.Gly1534→A.Gln1536→A.Ser1524→A.Phe1522→A.Thr1366→A.Thr1364→A.Arg1363→A.Ile1039→A.Asn1040→A.Tyr1084→A.Tyr1064→A.Asp1067→A.Asn1108→A.Gly1110→B.Arg628→B.Gln626→B.Pro624→B.Thr659→B.…
	B.Asn654	A.Tyr524→A.Gly1534→A.Gln1536→A.Ser1524→A.Phe1522→A.Thr1366→A.Thr1364→A.Phe1362→A.Ile1039→A.Asn1040→A.Tyr1084→A.Tyr1064→A.Asp1067→A.Asn1108→A.Gly1110→B.Arg628→B.Gln626→B.Pro624→B.Thr659→B.Trp658→B.Ser652→B.Asn654 A.Tyr524→A.Gly1534→A.Gln1536→A.Ser1524→A.Phe1522→A.Thr1366→A.Thr1364→A.Arg1363→A.Ile1039→A.Asn1040→A.Tyr1084→A.Tyr1064→A.Asp1067→A.Asn1108→A.Gly1110→B.Arg628→B.Gln626→B.Pro624→B.Thr659→B.…
	B.Glu655	A.Tyr524→A.Gly1534→A.Gln1536→A.Ser1524→A.Phe1522→A.Thr1366→A.Thr1364→A.Phe1362→A.Ile1039→A.Asn1040→A.Tyr1084→A.Tyr1064→A.Asp1067→A.Asn1108→A.Gly1110→B.Arg628→B.Gln626→B.Pro624→B.Thr659→B.Trp658→B.Glu655 A.Tyr524→A.Gly1534→A.Gln1536→A.Ser1524→A.Phe1522→A.Thr1366→A.Thr1364→A.Arg1363→A.Ile1039→A.Asn1040→A.Tyr1084→A.Tyr1064→A.Asp1067→A.Asn1108→A.Gly1110→B.Arg628→B.Gln626→B.Pro624→B.Thr659→B.Trp658→B.…
	B.Asn656	A.Tyr524→A.Gly1534→A.Gln1536→A.Ser1524→A.Phe1522→A.Thr1366→A.Thr1364→A.Phe1362→A.Ile1039→A.Asn1040→A.Tyr1084→A.Tyr1064→A.Asp1067→A.Asn1108→A.Gly1110→B.Arg628→B.Gln626→B.Pro624→B.Thr659→B.Trp658→B.Asn656 A.Tyr524→A.Gly1534→A.Gln1536→A.Ser1524→A.Phe1522→A.Thr1366→A.Thr1364→A.Arg1363→A.Ile1039→A.Asn1040→A.Tyr1084→A.Tyr1064→A.Asp1067→A.Asn1108→A.Gly1110→B.Arg628→B.Gln626→B.Pro624→B.Thr659→B.Trp658→B.…
	B.Val665	A.Tyr524→A.Gly1534→A.Gln1536→A.Ser1524→A.Phe1522→A.Thr1366→A.Thr1364→A.Phe1362→A.Ile1039→A.Asn1040→A.Tyr1084→A.Tyr1064→A.Asp1067→A.Asn1108→A.Gly1110→B.Arg628→B.Gln626→B.Pro624→B.Leu622→B.Ile620→B.Val665 A.Tyr524→A.Gly1534→A.Gln1536→A.Ser1524→A.Phe1522→A.Thr1366→A.Thr1364→A.Arg1363→A.Ile1039→A.Asn1040→A.Tyr1084→A.Tyr1064→A.Asp1067→A.Asn1108→A.Gly1110→B.Arg628→B.Gln626→B.Pro624→B.Leu622→B.Ile620→B.…
	B.Asp666	A.Tyr524→A.Gly1534→A.Gln1536→A.Ser1524→A.Phe1522→A.Thr1366→A.Thr1364→A.Phe1362→A.Ile1039→A.Asn1040→A.Tyr1084→A.Tyr1064→A.Asp1067→A.Asn1108→A.Gly1110→B.Arg628→B.Gln626→B.Pro624→B.Leu622→B.Ile620→B.Thr664→B.Asp666 A.Tyr524→A.Gly1534→A.Gln1536→A.Ser1524→A.Phe1522→A.Thr1366→A.Thr1364→A.Arg1363→A.Ile1039→A.Asn1040→A.Tyr1084→A.Tyr1064→A.Asp1067→A.Asn1108→A.Gly1110→B.Arg628→B.Gln626→B.Pro624→B.Leu622→B.…
	B.Pro667	A.Tyr524→A.Gly1534→A.Gln1536→A.Ser1524→A.Phe1522→A.Thr1366→A.Thr1364→A.Phe1362→A.Ile1039→A.Asn1040→A.Tyr1084→A.Tyr1064→A.Asp1067→A.Asn1108→A.Gly1110→B.Arg628→B.Gln626→B.Pro624→B.Leu622→B.Ile620→B.Val665→B.Pro667 A.Tyr524→A.Gly1534→A.Gln1536→A.Ser1524→A.Phe1522→A.Thr1366→A.Thr1364→A.Arg1363→A.Ile1039→A.Asn1040→A.Tyr1084→A.Tyr1064→A.Asp1067→A.Asn1108→A.Gly1110→B.Arg628→B.Gln626→B.Pro624→B.Leu622→B.…
	B.Glu668	A.Tyr524→A.Gly1534→A.Gln1536→A.Ser1524→A.Phe1522→A.Thr1366→A.Thr1364→A.Phe1362→A.Ile1039→A.Asn1040→A.Tyr1084→A.Tyr1064→A.Asp1067→A.Asn1108→A.Gly1110→B.Arg628→B.Gln626→B.Pro624→B.Leu622→B.Ile620→B.Thr664→B.Asp666→B.Glu668 A.Tyr524→A.Gly1534→A.Gln1536→A.Ser1524→A.Phe1522→A.Thr1366→A.Thr1364→A.Arg1363→A.Ile1039→A.Asn1040→A.Tyr1084→A.Tyr1064→A.Asp1067→A.Asn1108→A.Gly1110→B.Arg628→B.Gln626→B.Pro624→B.…
	B.Leu669	A.Tyr524→A.Gly1534→A.Gln1536→A.Ser1524→A.Phe1522→A.Thr1366→A.Thr1364→A.Phe1362→A.Ile1039→A.Asn1040→A.Tyr1084→A.Tyr1064→A.Asp1067→A.Asn1108→A.Gly1110→B.Arg628→B.Gln626→B.Pro624→B.Leu622→B.Ile620→B.Val665→B.Leu669 A.Tyr524→A.Gly1534→A.Gln1536→A.Ser1524→A.Phe1522→A.Thr1366→A.Thr1364→A.Arg1363→A.Ile1039→A.Asn1040→A.Tyr1084→A.Tyr1064→A.Asp1067→A.Asn1108→A.Gly1110→B.Arg628→B.Gln626→B.Pro624→B.Leu622→B.…
	B.Ala670	A.Tyr524→A.Gly1534→A.Gln1536→A.Ser1524→A.Phe1522→A.Thr1366→A.Thr1364→A.Phe1362→A.Ile1039→A.Asn1040→A.Tyr1084→A.Tyr1064→A.Asp1067→A.Asn1108→A.Gly1110→B.Arg628→B.Gln626→B.Pro624→B.Leu622→B.Ile620→B.Val665→B.Ala670 A.Tyr524→A.Gly1534→A.Gln1536→A.Ser1524→A.Phe1522→A.Thr1366→A.Thr1364→A.Arg1363→A.Ile1039→A.Asn1040→A.Tyr1084→A.Tyr1064→A.Asp1067→A.Asn1108→A.Gly1110→B.Arg628→B.Gln626→B.Pro624→B.Leu622→B.…
	B.Ala671	A.Tyr524→A.Gly1534→A.Gln1536→A.Ser1524→A.Phe1522→A.Thr1366→A.Thr1364→A.Phe1362→A.Ile1039→A.Asn1040→A.Tyr1084→A.Tyr1064→A.Asp1067→A.Asn1108→A.Gly1110→B.Arg628→B.Gln626→B.Pro624→B.Leu622→B.Ile620→B.Val665→B.Pro667→B.Ala671 A.Tyr524→A.Gly1534→A.Gln1536→A.Ser1524→A.Phe1522→A.Thr1366→A.Thr1364→A.Arg1363→A.Ile1039→A.Asn1040→A.Tyr1084→A.Tyr1064→A.Asp1067→A.Asn1108→A.Gly1110→B.Arg628→B.Gln626→B.Pro624→B.…
	B.Ser672	A.Tyr524→A.Gly1534→A.Gln1536→A.Ser1524→A.Phe1522→A.Thr1366→A.Thr1364→A.Phe1362→A.Ile1039→A.Asn1040→A.Tyr1084→A.Tyr1064→A.Asp1067→A.Asn1108→A.Gly1110→B.Arg628→B.Gln626→B.Pro624→B.Leu622→B.Ile620→B.Val665→B.Leu669→B.Ser672 A.Tyr524→A.Gly1534→A.Gln1536→A.Ser1524→A.Phe1522→A.Thr1366→A.Thr1364→A.Arg1363→A.Ile1039→A.Asn1040→A.Tyr1084→A.Tyr1064→A.Asp1067→A.Asn1108→A.Gly1110→B.Arg628→B.Gln626→B.Pro624→B.…
	B.Gly673	A.Tyr524→A.Gly1534→A.Gln1536→A.Ser1524→A.Phe1522→A.Thr1366→A.Thr1364→A.Phe1362→A.Ile1039→A.Asn1040→A.Tyr1084→A.Tyr1064→A.Asp1067→A.Asn1108→A.Gly1110→B.Arg628→B.Gln626→B.Pro624→B.Leu622→B.Ile620→B.Asp618→B.Thr675→B.Gly673 A.Tyr524→A.Gly1534→A.Gln1536→A.Ser1524→A.Phe1522→A.Thr1366→A.Thr1364→A.Arg1363→A.Ile1039→A.Asn1040→A.Tyr1084→A.Tyr1064→A.Asp1067→A.Asn1108→A.Gly1110→B.Arg628→B.Gln626→B.Pro624→B.…
	B.Ala674	A.Tyr524→A.Gly1534→A.Gln1536→A.Ser1524→A.Phe1522→A.Thr1366→A.Thr1364→A.Val1333→A.Pro990→A.Arg992→A.Gly994→A.Ile996→A.Val935→A.Gln1123→A.Lys1121→A.Lys1119→A.Lys1117→A.Lys1115→B.Asp682→B.Asp680→B.Lys678→B.Leu676→B.Ala674 A.Tyr524→A.Gly1534→A.Gln1536→A.Ser1524→A.Gln1308→A.Gly1302→A.Phe1334→A.Val1333→A.Pro990→A.Arg992→A.Gly994→A.Ile996→A.Val935→A.Gln1123→A.Lys1121→A.Lys1119→A.Lys1117→A.Lys1115→B.Asp6…
A.Lys1111	B.Ala627	A.Lys1111→B.Arg628→B.Ala627 A.Lys1111→B.Ser629→B.Ala627
	B.Thr632	A.Lys1111→B.Arg628→B.Thr632 A.Lys1111→B.Asn630→B.Thr632
	B.Lys633	A.Lys1111→B.Arg628→B.Lys633
	B.Ala636	A.Lys1111→B.Arg628→B.Gln626→B.Ala636
	B.Asp682	A.Lys1111→B.Glu759→A.Lys1115→B.Asp682 A.Lys1111→A.Lys1113→A.Lys1115→B.Asp682
	B.Val685	A.Lys1111→B.Glu759→B.Met761→B.Val685
	B.Ile709	A.Lys1111→B.Glu759→B.Leu757→B.Leu753→B.Ile709 A.Lys1111→B.Glu759→B.Asp758→B.Asp754→B.Ile709 A.Lys1111→B.Glu759→B.Leu760→B.Asp754→B.Ile709 A.Lys1111→B.Glu759→A.Gly1116→B.Asp754→B.Ile709
	B.Ser710	A.Lys1111→B.Glu759→B.Leu757→B.Leu753→B.Ser710
	B.Val738	A1111→A1109→B.Val738
	B.Asp754	A.Lys1111→B.Glu759→B.Leu757→B.Asp754 A.Lys1111→B.Glu759→B.Asp758→B.Asp754 A.Lys1111→B.Glu759→B.Leu760→B.Asp754 A.Lys1111→B.Glu759→A.Gly1116→B.Asp754 A.Lys1111→B.Glu759→A.Lys1117→B.Asp754
	B.Glu759	A.Lys1111→B.Glu759
	B.Leu760	A.Lys1111→B.Glu759→B.Leu760
	B.Met761	A.Lys1111→B.Glu759→B.Met761
	B.Asp764	A.Lys1111→B.Glu759→B.Met761→B.Asp764
A.Lys1113	B.Met637	A.Lys1113→A.Gly1114→B.Met761→B.Asp762→B.Met637 A.Lys1113→A.Lys1115→B.Met761→B.Asp762→B.Met637 A.Lys1113→B.Glu759→B.Met761→B.Asp762→B.Met637
	B.Asp682	A.Lys1113→A.Lys1115→B.Asp682
	B.HIP683	A.Lys1113→A.Lys1115→B.Asp682→B.His683
	B.Ser710	A.Lys1113→B.Glu759→B.Leu757→B.Leu753→B.Ser710
	B.Cys711	A.Lys1113→B.Glu759→B.Leu757→B.Leu753→B.Cys711
	B.Asp754	A.Lys1113→A.Gly1114→B.Leu760→B.Asp754 A.Lys1113→A.Lys1115→B.Leu760→B.Asp754 A.Lys1113→B.Glu759→B.Leu760→B.Asp754 A.Lys1113→A.Gly1114→A.Gly1116→B.Asp754 A.Lys1113→A.Lys1115→A.Gly1116→B.Asp754
	B.Glu759	A.Lys1113→B.Glu759
A.Lys1115	B.Met637	A.Lys1115→B.Met761→B.Asp762→B.Met637
	B.Asp680	A.Lys1115→B.Asp682→B.Asp680
	B.HIP683	A.Lys1115→B.Asp682→B.His683
	B.Ile709	A.Lys1115→B.Asp682→B.His683→B.Ile709 A.Lys1115→B.Asp682→B.Asp684→B.Ile709 A.Lys1115→B.Leu760→B.Asp754→B.Ile709 A.Lys1115→A.Gly1116→B.Asp754→B.Ile709 A.Lys1115→A.Lys1117→B.Asp754→B.Ile709
	B.Asp754	A.Lys1115→B.Leu760→B.Asp754 A.Lys1115→A.Gly1116→B.Asp754 A.Lys1115→A.Lys1117→B.Asp754
	B.Lys755	A.Lys1115→B.Glu759→B.Leu757→B.Lys755 A.Lys1115→B.Leu760→B.Leu757→B.Lys755 A.Lys1115→B.Glu759→B.Asp758→B.Lys755 A.Lys1115→B.Leu760→B.Asp758→B.Lys755 A.Lys1115→B.Leu760→B.Asp754→B.Lys755
	B.Asp758	A.Lys1115→B.Glu759→B.Asp758 A.Lys1115→B.Leu760→B.Asp758
	B.Leu760	A.Lys1115→B.Leu760
A.Lys1117	B.Met637	A.Lys1117→B.Glu759→B.Met761→B.Asp762→B.Met637 A.Lys1117→A.Gly1114→B.Met761→B.Asp762→B.Met637 A.Lys1117→A.Lys1115→B.Met761→B.Asp762→B.Met637
	B.Asp680	A.Lys1117→A.Lys1115→B.Asp682→B.Asp680
	B.HIP683	A.Lys1117→B.Asp754→B.Ile709→B.His683 A.Lys1117→A.Lys1115→B.Asp682→B.His683
	B.Ile709	A.Lys1117→B.Asp754→B.Ile709
	B.Asp754	A.Lys1117→B.Asp754
	B.Lys755	A.Lys1117→B.Asp754→B.Lys755
	B.Asp758	A.Lys1117→B.Asp754→B.Asp758 A.Lys1117→B.Glu759→B.Asp758 A.Lys1117→A.Gly1118→B.Asp758
	B.Leu760	A.Lys1117→B.Asp754→B.Leu760 A.Lys1117→B.Glu759→B.Leu760 A.Lys1117→A.Gly1114→B.Leu760 A.Lys1117→A.Lys1115→B.Leu760 A.Lys1117→A.Gly1116→B.Leu760
A.Lys1415	A.Glu525	A.Lys1415→A.Val1547→A.Val1539→A.Glu1531→A.Glu525
	A.Asn529	A.Lys1415→A.Asp1416→A.Ser1418→A.Thr546→A.Ile531→A.Asn529 A.Lys1415→A.Met1417→A.Ser1418→A.Thr546→A.Ile531→A.Asn529 A.Lys1415→A.Asp1416→A.Ser1418→A.Thr546→A.Glu532→A.Asn529 A.Lys1415→A.Met1417→A.Ser1418→A.Thr546→A.Glu532→A.Asn529 A.Lys1415→A.Val1547→A.Val1539→A.Glu1531→A.Glu525→A.Asn529
	A.Glu532	A.Lys1415→A.Asp1416→A.Ser1418→A.Thr546→A.Glu532 A.Lys1415→A.Met1417→A.Ser1418→A.Thr546→A.Glu532
	A.Thr546	A.Lys1415→A.Asp1416→A.Ser1418→A.Thr546 A.Lys1415→A.Met1417→A.Ser1418→A.Thr546
	A.Glu547	A.Lys1415→A.Asp1416→A.Ser1418→A.Thr546→A.Glu547 A.Lys1415→A.Met1417→A.Ser1418→A.Thr546→A.Glu547
	A.Cys580	A.Lys1415→A.Asp1416→A.Ser1418→A.Thr546→A.Ile531→A.Leu527→A.Cys580 A.Lys1415→A.Met1417→A.Ser1418→A.Thr546→A.Ile531→A.Leu527→A.Cys580 A.Lys1415→A.Val1547→A.Val1539→A.Glu1531→A.Glu525→A.Leu527→A.Cys580 A.Lys1415→A.Val1547→A.Val1539→A.Gly1537→A.Gly1534→A.Tyr524→A.Cys580 A.Lys1415→A.Val1547→A.Val1539→A.Glu1531→A.Gly1534→A.Tyr524→A.Cys580
	A.Asp583	A.Lys1415→A.Val1547→A.Val1539→A.Gly1537→A.Gly1534→A.Tyr524→A.Asp583 A.Lys1415→A.Val1547→A.Val1539→A.Glu1531→A.Gly1534→A.Tyr524→A.Asp583 A.Lys1415→A.Val1547→A.Val1539→A.Pro1532→A.Gly1534→A.Tyr524→A.Asp583 A.Lys1415→A.Val1547→A.Val1539→A.Glu1531→A.Glu525→A.Tyr524→A.Asp583
	A.Lys586	A.Lys1415→A.Asp1416→A.Ser1418→A.Thr546→A.Glu547→A.Leu551→A.Ala588→A.Lys586 A.Lys1415→A.Met1417→A.Ser1418→A.Thr546→A.Glu547→A.Leu551→A.Ala588→A.Lys586 A.Lys1415→A.Asp1416→A.Ser1418→A.Thr546→A.Asp548→A.Leu551→A.Ala588→A.Lys586 A.Lys1415→A.Met1417→A.Ser1418→A.Thr546→A.Asp548→A.Leu551→A.Ala588→A.Lys586 A.Lys1415→A.Asp1416→A.Ser1418→A.Thr546→A.Ser549→A.Leu551→A.Ala588→A.Lys586
	A.Leu587	A.Lys1415→A.Met1417→A.Ser1418→A.Thr546→A.Glu547→A.Leu551→A.Ala588→A.Leu587 A.Lys1415→A.Asp1416→A.Ser1418→A.Thr546→A.Glu547→A.Leu551→A.Ala588→A.Leu587 A.Lys1415→A.Met1417→A.Ser1418→A.Thr546→A.Asp548→A.Leu551→A.Ala588→A.Leu587 A.Lys1415→A.Asp1416→A.Ser1418→A.Thr546→A.Asp548→A.Leu551→A.Ala588→A.Leu587 A.Lys1415→A.Met1417→A.Ser1418→A.Thr546→A.Ser549→A.Leu551→A.Ala588→A.Leu587
	B.Phe594	A.Lys1415→A.Asn1379→A.Arg1378→A.Glu1376→A.Pro1375→A.Asn1389→B.Asn851→B.Lys841→B.Leu876→B.Val796→B.Thr812→B.Arg793→B.Tyr791→B.Pro740→B.Asn581→B.Asp582→B.Lys633→B.Met625→B.Ile660→B.Gln568→B.Phe594 A.Lys1415→A.Gly1380→A.Arg1378→A.Glu1376→A.Pro1375→A.Asn1389→B.Asn851→B.Lys841→B.Leu876→B.Val796→B.Thr812→B.Arg793→B.Tyr791→B.Pro740→B.Asn581→B.Asp582→B.Lys633→B.Met625→B.Ile660→B.Gln568→B.Phe594 A.Lys1415…
	B.Asn599	A.Lys1415→A.Asn1379→A.Arg1378→A.Glu1376→A.Pro1375→A.Asn1389→B.Asn851→B.Lys841→B.Leu876→B.Val796→B.Thr812→B.Arg793→B.Tyr791→B.Pro740→B.Asn581→B.Asp582→B.Lys633→B.Met625→B.Ile660→B.Trp658→B.Ser652→B.Ile649→B.Asn599 A.Lys1415→A.Gly1380→A.Arg1378→A.Glu1376→A.Pro1375→A.Asn1389→B.Asn851→B.Lys841→B.Leu876→B.Val796→B.Thr812→B.Arg793→B.Tyr791→B.Pro740→B.Asn581→B.Asp582→B.Lys633→B.Met625→B.Ile660→B.Trp658→…
	B.Glu604	A.Lys1415→A.Asn1379→A.Arg1378→A.Glu1376→A.Pro1375→A.Asn1389→B.Asn851→B.Lys841→B.Leu876→B.Val796→B.Thr812→B.Arg793→B.Tyr791→B.Pro740→B.Asn581→B.Asp582→B.Arg634→B.Ala636→B.Leu638→B.Asn640→B.Gly644→B.Ser601→B.Glu604 A.Lys1415→A.Gly1380→A.Arg1378→A.Glu1376→A.Pro1375→A.Asn1389→B.Asn851→B.Lys841→B.Leu876→B.Val796→B.Thr812→B.Arg793→B.Tyr791→B.Pro740→B.Asn581→B.Asp582→B.Arg634→B.Ala636→B.Leu638→B.Asn640→…
	B.Leu609	A.Lys1415→A.Cys1414→A.Val1548→A.Glu1552→A.Met1371→A.Asp1369→A.Tyr1035→A.Ala1037→A.Leu1041→A.Tyr1084→A.Tyr1064→A.Arg1104→A.Ser1105→A.Asn1108→A.Gly1110→B.Arg628→B.Gln626→B.Pro624→B.Leu622→B.Ile620→B.Gln617→B.Val606→B.Leu609 A.Lys1415→A.Val1547→A.Val1548→A.Glu1552→A.Met1371→A.Asp1369→A.Tyr1035→A.Ala1037→A.Leu1041→A.Tyr1084→A.Tyr1064→A.Arg1104→A.Ser1105→A.Asn1108→A.Gly1110→B.Arg628→B.Gln626→B.Pro624→…
	B.Gly614	A.Lys1415→A.Cys1414→A.Val1548→A.Glu1552→A.Met1371→A.Asp1369→A.Tyr1035→A.Ala1037→A.Leu1041→A.Tyr1084→A.Tyr1064→A.Arg1104→A.Ser1105→A.Asn1108→A.Gly1110→B.Arg628→B.Gln626→B.Pro624→B.Leu622→B.Ile620→B.Gln617→B.Ser610→B.Gly614 A.Lys1415→A.Val1547→A.Val1548→A.Glu1552→A.Met1371→A.Asp1369→A.Tyr1035→A.Ala1037→A.Leu1041→A.Tyr1084→A.Tyr1064→A.Arg1104→A.Ser1105→A.Asn1108→A.Gly1110→B.Arg628→B.Gln626→B.Pro624→…
	B.Gly644	A.Lys1415→A.Asn1379→A.Arg1378→A.Glu1376→A.Pro1375→A.Asn1389→B.Asn851→B.Lys841→B.Leu876→B.Val796→B.Thr812→B.Arg793→B.Tyr791→B.Pro740→B.Asn581→B.Asp582→B.Arg634→B.Ala636→B.Leu638→B.Asn640→B.Gly644 A.Lys1415→A.Gly1380→A.Arg1378→A.Glu1376→A.Pro1375→A.Asn1389→B.Asn851→B.Lys841→B.Leu876→B.Val796→B.Thr812→B.Arg793→B.Tyr791→B.Pro740→B.Asn581→B.Asp582→B.Arg634→B.Ala636→B.Leu638→B.Asn640→B.Gly644 A.Lys1415…
	B.Lys646	A.Lys1415→A.Asn1379→A.Arg1378→A.Glu1376→A.Pro1375→A.Asn1389→B.Asn851→B.Lys841→B.Leu876→B.Val796→B.Thr812→B.Arg793→B.Tyr791→B.Pro740→B.Asn581→B.Asp582→B.Arg634→B.Pro635→B.Met637→B.Asp639→B.Asp643→B.Lys646 A.Lys1415→A.Gly1380→A.Arg1378→A.Glu1376→A.Pro1375→A.Asn1389→B.Asn851→B.Lys841→B.Leu876→B.Val796→B.Thr812→B.Arg793→B.Tyr791→B.Pro740→B.Asn581→B.Asp582→B.Arg634→B.Pro635→B.Met637→B.Asp639→B.Asp643→…
	B.Met648	A.Lys1415→A.Asn1379→A.Arg1378→A.Glu1376→A.Pro1375→A.Asn1389→B.Asn851→B.Lys841→B.Leu876→B.Val796→B.Thr812→B.Arg793→B.Tyr791→B.Pro740→B.Asn581→B.Asp582→B.Lys633→B.Met625→B.Ile660→B.Trp658→B.Ser652→B.Met648 A.Lys1415→A.Gly1380→A.Arg1378→A.Glu1376→A.Pro1375→A.Asn1389→B.Asn851→B.Lys841→B.Leu876→B.Val796→B.Thr812→B.Arg793→B.Tyr791→B.Pro740→B.Asn581→B.Asp582→B.Lys633→B.Met625→B.Ile660→B.Trp658→B.Ser652→…
	B.Glu650	A.Lys1415→A.Asn1379→A.Arg1378→A.Glu1376→A.Pro1375→A.Asn1389→B.Asn851→B.Lys841→B.Leu876→B.Val796→B.Thr812→B.Arg793→B.Tyr791→B.Pro740→B.Asn581→B.Asp582→B.Lys633→B.Met625→B.Ile660→B.Trp658→B.Ser652→B.Glu650 A.Lys1415→A.Gly1380→A.Arg1378→A.Glu1376→A.Pro1375→A.Asn1389→B.Asn851→B.Lys841→B.Leu876→B.Val796→B.Thr812→B.Arg793→B.Tyr791→B.Pro740→B.Asn581→B.Asp582→B.Lys633→B.Met625→B.Ile660→B.Trp658→B.Ser652→…
	B.Ser652	A.Lys1415→A.Asn1379→A.Arg1378→A.Glu1376→A.Pro1375→A.Asn1389→B.Asn851→B.Lys841→B.Leu876→B.Val796→B.Thr812→B.Arg793→B.Tyr791→B.Pro740→B.Asn581→B.Asp582→B.Lys633→B.Met625→B.Ile660→B.Trp658→B.Ser652 A.Lys1415→A.Gly1380→A.Arg1378→A.Glu1376→A.Pro1375→A.Asn1389→B.Asn851→B.Lys841→B.Leu876→B.Val796→B.Thr812→B.Arg793→B.Tyr791→B.Pro740→B.Asn581→B.Asp582→B.Lys633→B.Met625→B.Ile660→B.Trp658→B.Ser652 A.Lys1415…
	B.Asn654	A.Lys1415→A.Asn1379→A.Arg1378→A.Glu1376→A.Pro1375→A.Asn1389→B.Asn851→B.Lys841→B.Leu876→B.Val796→B.Thr812→B.Arg793→B.Tyr791→B.Pro740→B.Asn581→B.Asp582→B.Lys633→B.Met625→B.Ile660→B.Trp658→B.Ser652→B.Asn654 A.Lys1415→A.Gly1380→A.Arg1378→A.Glu1376→A.Pro1375→A.Asn1389→B.Asn851→B.Lys841→B.Leu876→B.Val796→B.Thr812→B.Arg793→B.Tyr791→B.Pro740→B.Asn581→B.Asp582→B.Lys633→B.Met625→B.Ile660→B.Trp658→B.Ser652→…
	B.Asn656	A.Lys1415→A.Asn1379→A.Arg1378→A.Glu1376→A.Pro1375→A.Asn1389→B.Asn851→B.Lys841→B.Leu876→B.Val796→B.Thr812→B.Arg793→B.Tyr791→B.Pro740→B.Asn581→B.Asp582→B.Lys633→B.Met625→B.Ile660→B.Trp658→B.Asn656 A.Lys1415→A.Gly1380→A.Arg1378→A.Glu1376→A.Pro1375→A.Asn1389→B.Asn851→B.Lys841→B.Leu876→B.Val796→B.Thr812→B.Arg793→B.Tyr791→B.Pro740→B.Asn581→B.Asp582→B.Lys633→B.Met625→B.Ile660→B.Trp658→B.Asn656 A.Lys1415…
	B.Val665	A.Lys1415→A.Asn1379→A.Arg1378→A.Glu1376→A.Pro1375→A.Asn1389→B.Asn851→B.Lys841→B.Leu876→B.Val796→B.Thr812→B.Arg793→B.Tyr791→B.Pro740→B.Asn581→B.Asp582→B.Lys633→B.Met625→B.Trp623→B.Arg621→B.Thr664→B.Val665 A.Lys1415→A.Gly1380→A.Arg1378→A.Glu1376→A.Pro1375→A.Asn1389→B.Asn851→B.Lys841→B.Leu876→B.Val796→B.Thr812→B.Arg793→B.Tyr791→B.Pro740→B.Asn581→B.Asp582→B.Lys633→B.Met625→B.Trp623→B.Arg621→B.Thr664→…
	B.Pro667	A.Lys1415→A.Asn1379→A.Arg1378→A.Glu1376→A.Pro1375→A.Asn1389→B.Asn851→B.Lys841→B.Leu876→B.Val796→B.Thr812→B.Arg793→B.Tyr791→B.Pro740→B.Asn581→B.Asp582→B.Lys633→B.Met625→B.Trp623→B.Arg621→B.Thr664→B.Val665→B.Pro667 A.Lys1415→A.Gly1380→A.Arg1378→A.Glu1376→A.Pro1375→A.Asn1389→B.Asn851→B.Lys841→B.Leu876→B.Val796→B.Thr812→B.Arg793→B.Tyr791→B.Pro740→B.Asn581→B.Asp582→B.Lys633→B.Met625→B.Trp623→B.Arg621→…
	B.Leu669	A.Lys1415→A.Asn1379→A.Arg1378→A.Glu1376→A.Pro1375→A.Asn1389→B.Asn851→B.Lys841→B.Leu876→B.Val796→B.Thr812→B.Arg793→B.Tyr791→B.Pro740→B.Asn581→B.Asp582→B.Lys633→B.Met625→B.Trp623→B.Arg621→B.Thr664→B.Asp666→B.Leu669 A.Lys1415→A.Gly1380→A.Arg1378→A.Glu1376→A.Pro1375→A.Asn1389→B.Asn851→B.Lys841→B.Leu876→B.Val796→B.Thr812→B.Arg793→B.Tyr791→B.Pro740→B.Asn581→B.Asp582→B.Lys633→B.Met625→B.Trp623→B.Arg621→…
	B.Ala671	A.Lys1415→A.Asn1379→A.Arg1378→A.Glu1376→A.Pro1375→A.Asn1389→B.Asn851→B.Lys841→B.Leu876→B.Val796→B.Thr812→B.Arg793→B.Tyr791→B.Pro740→B.Asn581→B.Asp582→B.Lys633→B.Met625→B.Trp623→B.Arg621→B.Thr664→B.Val665→B.Pro667 A.Lys1415→A.Gly1380→A.Arg1378→A.Glu1376→A.Pro1375→A.Asn1389→B.Asn851→B.Lys841→B.Leu876→B.Val796→B.Thr812→B.Arg793→B.Tyr791→B.Pro740→B.Asn581→B.Asp582→B.Lys633→B.Met625→B.Trp623→B.Arg621→…
	B.Gly673	A.Lys1415→A.Cys1414→A.Val1548→A.Glu1552→A.Met1371→A.Asp1369→A.Tyr1035→A.Ala1037→A.Leu1041→A.Tyr1084→A.Tyr1064→A.Arg1104→A.Ser1105→A.Asn1108→A.Gly1110→B.Arg628→B.Gln626→B.Pro624→B.Leu622→B.Ile620→B.Gln619→B.Thr675→B.Gly673 A.Lys1415→A.Val1547→A.Val1548→A.Glu1552→A.Met1371→A.Asp1369→A.Tyr1035→A.Ala1037→A.Leu1041→A.Tyr1084→A.Tyr1064→A.Arg1104→A.Ser1105→A.Asn1108→A.Gly1110→B.Arg628→B.Gln626→B.Pro624→…
	B.Ala674	A.Lys1415→A.Cys1414→A.Val1548→A.Glu1552→A.Met1371→A.Asp1369→A.Tyr1035→A.Ala1037→A.Leu1041→A.Tyr1084→A.Tyr1064→A.Arg1104→A.Ser1105→A.Asn1108→A.Gly1110→B.Arg628→B.Gln626→B.Pro624→B.Leu622→B.Ile620→B.Gln619→B.Thr675→B.Ala674 A.Lys1415→A.Val1547→A.Val1548→A.Glu1552→A.Met1371→A.Asp1369→A.Tyr1035→A.Ala1037→A.Leu1041→A.Tyr1084→A.Tyr1064→A.Arg1104→A.Ser1105→A.Asn1108→A.Gly1110→B.Arg628→B.Gln626→B.Pro624→…
	B.Leu962	A.Lys1415→A.Met1417→A.Ala1419→A.Leu1446→A.Gly1449→B.His1072→B.Arg1074→B.Trp1076→B.Thr991→B.Ile949→B.Leu942→B.Phe970→B.Pro964→B.Leu962 A.Lys1415→A.Met1417→A.Ala1419→A.Ser1447→A.Gly1449→B.His1072→B.Arg1074→B.Trp1076→B.Thr991→B.Ile949→B.Leu942→B.Phe970→B.Pro964→B.Leu962 A.Lys1415→A.Met1417→A.Ala1419→A.Asp1448→A.Gly1449→B.His1072→B.Arg1074→B.Trp1076→B.Thr991→B.Ile949→B.Leu942→B.Phe970→B.Pro964→B.Leu9…
	B.Ser963	A.Lys1415→A.Met1417→A.Ala1419→A.Leu1446→A.Gly1449→B.His1072→B.Arg1074→B.Trp1076→B.Thr991→B.Ile949→B.Leu942→B.Phe970→B.Pro964→B.Ser963 A.Lys1415→A.Met1417→A.Ala1419→A.Ser1447→A.Gly1449→B.His1072→B.Arg1074→B.Trp1076→B.Thr991→B.Ile949→B.Leu942→B.Phe970→B.Pro964→B.Ser963 A.Lys1415→A.Met1417→A.Ala1419→A.Asp1448→A.Gly1449→B.His1072→B.Arg1074→B.Trp1076→B.Thr991→B.Ile949→B.Leu942→B.Phe970→B.Pro964→B.Ser9…
	B.Pro964	A.Lys1415→A.Met1417→A.Ala1419→A.Leu1446→A.Gly1449→B.His1072→B.Arg1074→B.Trp1076→B.Thr991→B.Ile949→B.Leu942→B.Phe970→B.Pro964 A.Lys1415→A.Met1417→A.Ala1419→A.Ser1447→A.Gly1449→B.His1072→B.Arg1074→B.Trp1076→B.Thr991→B.Ile949→B.Leu942→B.Phe970→B.Pro964 A.Lys1415→A.Met1417→A.Ala1419→A.Asp1448→A.Gly1449→B.His1072→B.Arg1074→B.Trp1076→B.Thr991→B.Ile949→B.Leu942→B.Phe970→B.Pro964 A.Lys1415→A.Met1417→A.Al…
	B.Ala965	A.Lys1415→A.Met1417→A.Ala1419→A.Leu1446→A.Gly1449→B.His1072→B.Arg1074→B.Trp1076→B.Thr991→B.Ile949→B.Glu943→B.Arg968→B.Ala965 A.Lys1415→A.Met1417→A.Ala1419→A.Ser1447→A.Gly1449→B.His1072→B.Arg1074→B.Trp1076→B.Thr991→B.Ile949→B.Glu943→B.Arg968→B.Ala965 A.Lys1415→A.Met1417→A.Ala1419→A.Asp1448→A.Gly1449→B.His1072→B.Arg1074→B.Trp1076→B.Thr991→B.Ile949→B.Glu943→B.Arg968→B.Ala965 A.Lys1415→A.Met1417→A.Al…
	B.Thr966	A.Lys1415→A.Met1417→A.Ala1419→A.Leu1446→A.Gly1449→B.His1072→B.Arg1074→B.Trp1076→B.Thr991→B.Ile949→B.Glu943→B.Arg968→B.Thr966 A.Lys1415→A.Met1417→A.Ala1419→A.Ser1447→A.Gly1449→B.His1072→B.Arg1074→B.Trp1076→B.Thr991→B.Ile949→B.Glu943→B.Arg968→B.Thr966 A.Lys1415→A.Met1417→A.Ala1419→A.Asp1448→A.Gly1449→B.His1072→B.Arg1074→B.Trp1076→B.Thr991→B.Ile949→B.Glu943→B.Arg968→B.Thr966 A.Lys1415→A.Met1417→A.Al…
